# Supplementary material for: Cobalt-Immobilized Microplastics as a Functional Catalyst for PMS-Based Nitrate Degradation: Optimization Using Response Surface Methodology
Source: Molecules. 2025 Nov 29;30(23):4591. doi: 10.3390/molecules30234591 (PMC12692958; doi:10.3390/molecules30234591)
Supplement: Supplementary file 1 [file molecules-30-04591-s001.zip]

Archive with 1 entries (1 files):
- molecules-3976933-supplementary.pdf
